# Supplementary material for: Mixed Methods Process Evaluation of Behavioral Support and Nicotine Replacement Therapy for Smokeless Tobacco Cessation in Bangladesh, India, and Pakistan
Source: Nicotine Tob Res. 2026 Jan 8;28(6):956–64. doi: 10.1093/ntr/ntag004 (PMC13196702; doi:10.1093/ntr/ntag004)
Supplement: Supplementary_File_1-_Fidelity_Index_ntag004 [file supplementary_file_1-_fidelity_index_ntag004.xlsx]

## Sheet: Pre-quit
Fidelity Index (Smokeless Tobacco cessation)
Site ID
Client ID
Observer ID
Date on which session was recorded
Duration of the session (minutes)
Domain of behaviour	Behaviour Change Technique	Item (Ingredient of BISCA)	Anchored scale	Score	Comments
FOCUS ON SPECIFIC BEHAVIOUR (Adress motivation, Maximise self-regulation)
General aspects of interaction (R) focusing on information gathering (I) General aspects of interaction (R) focusing on general communication (C)	RI1: Assess current and past tobacco use behaviour* RC1: Build General Rapport*	1. Identify product (Slide 1)	0= not implemented 1= partially implemented (obtains brief contextual information (i.e. in context of product type, frequency, environment and behaviour of use) or identification of the product USING THE CARD 1 or does both WITHOUT USING THE CARD 1) 2= fully implemented (obtains brief contextual information and identification of the product USING THE CARD 1)		2 - looked at the card and explored all information	OK
Shaping knowledge (4)	4.3: Re-attribution	2. Explain what the product contains (Slide 2)	0= not implemented 1= partially implemented (elicits clients knowledge of the product's content or explains that it contains tobacco/how different forms of tobacco are mixed with various ingredients USING THE CARD 2 or does both WITHOUT USING THE CARD 2) 2= fully implemented (elicits clients knowledge of the product's content and explains that it contains tobacco/how different forms of tobacco ar…		2 -as ask client if know contents and then describe. Cannot tell about card so assume yesACTION - CHANGE TEXT TO BE CARD OR FLIPBOOK	OK
Specific focus on behaviour (B) and addressing motivation (M) Shaping knowledge (4) Natural consequences (5)	5.1: Information on health consequences (BM1) 5.2: Salience of consequences	3. Identify harmful ingredients (Slide 3)	0= not implemented 1= partially implemented (elicits clients knowledge about the ingredients that can harm their health or explains/makes salient the harmful content in these ingredients USING THE CARD 3 or does both WITHOUT USING THE CARD 3) 2= fully implemented (elicits clients knowledge about the ingredients that can harm their health and explains/makes salient the harmful content in these ing…		1 - explains ingredients and shows cards bit does not ask client about their knowledge	OK
	4.3: Re-attribution 5.1: Information about health consequences 5.2: Salience of consequences 9.2: Advise the person to identify and compare reasons for wanting and not wanting to change behaviour (BM9)	4. Myths (Slide 4)	0= not implemented 1= partially implemented (explores clients beliefs/misconceptions USING THE CARD 4 or addresses conflicting motivations/wants USING THE CARD 4 or does both WITHOUT USING THE CARD 4 i.e. going through the list of myths provided) 2= fully implemented (explores clients beliefs/misconceptions and addresses conflicting motivations/wants USING THE CARD 4)		2- pages 7and 8 contains this information where the advisor first elicited information on myths and misconceptions and later proceeded to adddress these.	OK
Specific focus on behaviour (B) and addressing motivation (M)	9.2: Advise the person to identify and compare reasons for wanting and not wanting to change behaviour (BM9)	5. Importance scale (Slide 5)	0= not implemented 1= partially implemented (assesses the importance to stop using the product for the client using the scale (CARD 5) without exploring reasons for wanting and not wanting to stop) 2= fully implemented (assesses the importance to stop using the product for the client using the scale (CARD 5) and explores reasons for wanting and not wanting to stop building on clients intention to…		2- on page 9	OK
Goals and planning (1) Comparison of outcomes (9) Identity (13)	1.6: Develop discrepancy between current behaviour and goal* 5.6: information about emotional consequences** 9.2: Pros and cons 9.3: Comparative imaging of future outcomes 13.3: Incompatible beliefs (includes Cognitive Dissonance)	6. Benefits of stopping (Slide 6)	0= not implemented 1= partially implemented (elicits the benefits of of stopping using the product from the client or comparison of wanting (pros) and not wanting (cons) to stop or delivers personalised message (on financial, health or social benefits) according to the clients choice USING THE CARD 6 or does all three WITHOUT USING THE CARD 6) 2= fully implemented (elicits the benefits of of stop…		1- pages 10 and 11 - doesn’t elicit the benefits of stopping or compare reasons for wanting or not wanting to stop. Delivers information on benefits using the card.	OK
General aspects of interaction (R) focusing on information gathering (I) Self-belief (15)	RI2: Assess current readiness and ability to stop* 15.3: Focus on past success	7. Confidence scale (slide 7)	0= not implemented 1= partially implemented (assesses client's confidence in ability to stop product use on the scale (CARD 7) without exploring positive experiences from previous quit attempts to encourage or offering support for those who never attempted quit in past) 2= fully implemented (assesses client's confidence in ability to stop product use on the scale (CARD 7) and explores positive ex…		1- doesn’t explore past quit experience, although asked about quit attempt on page 17	prompt/explore positive experiences is for low scorers only? How to rate high scorers?
General aspects of interaction (R) focusing on information gathering (I) Specific focus on behaviour (B) and addressing motivation (M) Self-belief (15)	RI3: Assess past history of quit attempts 1.9: Commitment- Ask the person to affirm or reaffirm commitment to change behaviour (BM2) 15.3: Focus on past success	8. Assess past quit attempts (additional, slide 7)	0= not implemented 1= partially implemented (assesses attempted quit in past without exploring if the client has had any experience of abstaining from using the product e.g. during periods of fasting, to boost their motivation) 2= fully implemented (assesses attempted quit in past and explores if the client has had any experience of abstaining from using the product e.g. during periods of fasting)		0-not implemented	OK
Specific focus on behaviour (B) and addressing motivation (M) General aspects of interaction (R) focusing on general communication (C) Self-belief (15)	RC4: Explain expectations regarding treatment programme 1.9: Commitment- Ask the person to affirm or reaffirm commitment to change behaviour (BM2) 15.3: Focus on past success	9. Help is available (additional, slide 7)	0= not implemented 1= partially implemented (informs the client about the Behavioural intervention programme or encourages their ability to stop by focusing on past success 2= fully implemented (informs the client about the Behavioural intervention programme and encourages their ability to stop by focusing on past success		1- page 13	focus on past success appears in text for the preceding activity and more explicitly in activity 12 (slide 10)
Specific focus on behaviour (B) and addressing motivation (M) Shaping knowledge (4)	6.2: Social comparison: Draw attention to others' performance to allow comparison with the person's own performance (BM5) 4.3: Re-attribution	10. Personal/social patterns of ST use and quit attempts (slide 8)	0= not implemented 1= partially implemented (provides normative information about others behaviours and experiences USING THE CARD 8 or reinforces that chewing is not the norm USING THE CARD 8 or does both WITHOUT USING THE CARD 8) 2= fully implemented (provides normative information about others behaviours and experiences and reinforces that chewing is not the norm USING THE CARD 8)		1- identifies the pattern of use but does not advise client to think about alternative activities in these circumstances.	*prompts user/client to think about situation in which ST is used, encourage them to think about alternate activities in such situations
General aspects of interaction (R) focusing on information gathering (I)	RI2: Assess current readiness and ability to stop	11. Readiness scale (slide 9)	0= not implemented 1= partially implemented (assesses client's readiness to stop using the product on the scale(Card 9) without reinforcing their commitment to stopping tobacco use. Proceeds to set a quit date with the client if they are ready) 2= fully implemented (assesses client's readiness and motivation to stop using the product on the scale (CARD 9) and reinforces their committment to stopp…		1- does not reinforce commitment	OK
Specific focus on behaviour (B) and addressing motivation (M) Specific focus on behaviour (B) and maximising self-regulatory capacity/skills (S) Antecedents (12) Shaping knowledge (4)	BM10: explain importance of abrupt cessation 1.4: Action planning: Prompt detailed planning of performance of behaviour (BS3) 12.1: Restructuring the physical environment (BS8) 12.2: Restructuring the social environment (BS8) 12.3: Avoidance/reducing exposure to cues for the behaviour	12. Set quit date (prepare client for quit attempt) (Slides 9, 10)	0= not implemented 1= partially implemented (explains the importance of stopping abrubtly or reinforces commitment to quit tobacco or discusses preparations for their quit attempt. 2= fully implemented (explains the importance of stopping abrubtly and reinforces commitment to quit tobacco and discusses preparations for their quit attempt.		1- discusses preparation for quit attempt	reinforcing commitment can be removed as it has been done in preceding slide
General aspects of interaction (R) focusing on general communication (C)	RC5: Offer/direct towards appropriate written materials 12.5: Adding objects to the environment**	13. Offer client booklet	0= not implemented 1= partially implemented NOT APPLICABLE 2= fully implemented (Offers client the booklet to take home to reinforce/remind the messages in this session)		2- booklet given	OK
Total score for the Adherence Scale
ADJUVANT ACTIVITIES for NRT
Promote Adjuvant Activities (A)	A1: Advise on stop-smoking medication	Explain the benefits of medication,safety, potential side effects, contraindications, how to use them most effectively, and how to get them; advise on the most appropriate medication for the smoker and promote effective use (slide 10)	0= not implemented (does not mention medication) 1= partially implemented (explains in detail about medication options without discussing the most appropriate choice for the client OR explains partly about medication and discusses the most appropriate choice) 2=fully implemented (explains in detail about medication options and discusses the most appropriate choice)
INTERPERSONAL ASPECTS OF INTERACTION
General aspects of interaction (R) focusing on general communication (C)	RC1: Build General Rapport	Establish a positive , friendly and professional relationship with the client and foster a sense that the client’s experiences are understood	0= not implemented (does not make any effort to build rapport with the client) 1= partially implemented 2= fully implemented (makes all efforts to build rapport with the client)
	RC10: Provide reassurance	Give general reassurance to the client that his/her experiences are normal and time limited, and provide positive expectations of success based on experience with other SLT users in the same situation	0= not implemented (does not provide any reassurance) 1= partially implemented (listens and answers in ‘Yes’ and ‘No’ but does not give any positive advice) 2= fully implemented (gives positive advice)
	RC2: Elicit and answer questions	Prompt questions from the client and answer clearly and accurately	0= not implemented 1= partially implemented 2= fully implemented
	RC7: Use reflective listening	Adopt a style of interaction that involves listening carefully to the client and where appropriate reflecting back to the client key elements of ehat s/he is saying	0= not implemented 1= partially implemented 2= fully implemented
	RC9: Summarise information and confirm client decisions	Provide summary of information exchanged and establish a clear confirmation of decisions made and commitments entered into	0= not implemented (does not summarise info and confirm decisions) 1= partially implemented (provides summary of info but does not confirm decisions) 2= fully implemented (summarises info and confirms decisions)
General aspects of the interaction (R) focusing on delivery of the intervention (D)	RD1: Tailor interactions appropriately	Use relevant information from the client to tailor the behavioural support provided/ flexible adaptation that takes into account individual patient needs	0= not implemented 1= partially implemented 2= fully implemented
	RD2: Emphasise client choice	Emphasise client choice within the bounds of evidence based practice	0= not implemented 1= partially implemented 2= fully implemented
Total score for quality scale

## Sheet: Quit
Fidelity Index (Smokeless Tobacco cessation)
Site ID
Client ID
Observer ID
Date on which session was recorded
Duration of the session (minutes)
Domain of behaviour	Behaviour Change Technique	Item (Ingredient of BISCA)	Anchored scale	Score	Comments
FOCUS ON SPECIFIC BEHAVIOUR (Adress motivation, Maximise self-regulation)
Specific focus on behaviour (B) and addressing motivation (M) Identity (13)	BM8: Strengthen ex-smoker identity 13.1: Identification of self as role model 13.2: framing/re-framing	14. Strengthen ex-user identity (Slide 11)	0= not implemented 1= partially implemented (encourages client to see themselves as someone who used to chew tobacco USING THE CARD 11 or encourages them to see themselves as a role model 'who used to chew' for others USING THE CARD 11 or encourages them to re-frame in their mind why they wanted to stop in the first place or does all three WITHOUT USING THE CARD 11) 2= fully implemented (encourag…
Knowledge	Inform about the nature of nicotine dependence (no label)	15. Explain how tobacco dependence develops (Slide 12)	0= not implemented 1= partially implemented (informs the client about the nature of nicotine dependence or prepares the client to identify their urges/triggers or prepares them to monitor their urges/triggers) 2= fully implemented (informs the client about the nature of nicotine dependence and prepares them to identify their urges/triggers and monitor them)
Specific focus on behaviour (B) and maximising self-regulatory capacity/skills (S) Shaping knowledge (4)	2.3: Self-monitoring of behaviour (BS6) 1.4: Action planning: Prompt detailed planning of performance of behaviour (BS3) 4.2: Information about antecedents	16. What triggers desire for the product? (Slide 12)
General aspects of interaction (R) focusing on general communication (C)	RC6: Provide information on withdrawal symptoms 15.1: Verbal persuasion about capability**	17. Inform client about symptoms of recovering (slide 13)	0= not implemented 1= partially implemented (informs the client about the nature of craving/withdrawal symptoms using prompts from the list of withdrawals provided without reassuring them that these symptoms are short lived) 2= fully implemented (informs the client about the nature of craving/withdrawal symptoms using prompts from the list of withdrawals provided and reassures them that these sym…
Specific focus on behaviour (B) and maximising self-regulatory capacity/skills (S) Repetition and substitution (8) Antecedents (12)	1.2: Problem solving (BS1) 1.4: Action planning (BS3) 8.2: Behaviour substitution 12.2: Restructuring the social environment (BS8) 12.3: Avoidance/reducing exposure to cues for the behaviour	18. Managing urges/triggers (slide 14)	0= not implemented 1= partially implemented (prepares the client to think about the coping strategies they can use to manage their urges without using the prompts provided or reads out the list of urges provided to prompt client to think or does both WITHOUT USING THE CARD 14) 2= fully implemented (prepares the client to think about the coping strategies they can use to manage their urges making …
Specific focus on behaviour (B) and maximising self-regulatory capacity/skills (S) Repetition and substitution (8) Antecedents (12) Self-belief (15)	1.1 Facilitate goal setting (BS4) 1.2: Problem solving (BS1) 1.4: Action planning (BS3) 8.2: Behaviour substitution 12.4: Distraction 15.4: Self-talk (positive)	19. Managing urges and cravings to use tobacco (Slide 15)	0= not implemented 1= partially implemented (supports the client to identify their triggers/urges and the coping strategies they can use to mange these triggers or prepares the client to think about the coping strategies they can use to manage their withdrawals without using the prompts or reads out the list of prompts to encourage client to think) 2= fully implemented (Supports the client to ide…
Specific focus on behaviour (B) and maximising self-regulatory capacity/skills (S)	1.1 Facilitate goal setting (BS4) 2.3: Self-monitoring of behaviour (BS6) 7.1: Monitoring progress**	20. Monitoring progress	0= not implemented 1= partially implemented (offers client the calendar to take home for self-recording instances of staying quit without encouraging them to use it as a reminder and a tool to help them set their weekly/daily/monthly goal) 2= fully implemented (offers client the calendar to take home for self-recording instances of staying quit and encourages them to use it as a reminder and a to…
Total score for adherence scale
ADJUVANT ACTIVITIES for NRT
Promote Adjuvant Activities (A)	RC4: Explain expectations regarding treatment programme	Explain to the smoker the treatment programme, what it involves, the active ingredients and what it requires of the smoker (slide 13)	0= not implemented (does not expaln the treatment programme) 1= partially implemented (explains the treatment programme without emphasising the importance of using it correctly) 2= fully implemented (explains the treatment programme and emphasises the importance of using it correctly)
INTERPERSONAL ASPECTS OF INTERACTION
General aspects of interaction (R) focusing on general communication (C)	RC1: Build General Rapport	Establish a positive , friendly and professional relationship with the client and foster a sense that the client’s experiences are understood	0= not implemented (does not make any effort to build rapport with the client) 1= partially implemented 2= fully implemented (makes all efforts to build rapport with the client)
	RC10: Provide reassurance	Give general reassurance to the client that his/her experiences are normal and time limited, and provide positive expectations of success based on experience with other SLT users in the same situation	0= not implemented (does not provide any reassurance) 1= partially implemented (listens and answers in ‘Yes’ and ‘No’ but does not give any positive advice) 2= fully implemented (gives positive advice)
	RC2: Elicit and answer questions	Prompt questions from the client and answer clearly and accurately	0= not implemented 1= partially implemented 2= fully implemented
	RC7: Use reflective listening	Adopt a style of interaction that involves listening carefully to the client and where appropriate reflecting back to the client key elements of ehat s/he is saying	0= not implemented 1= partially implemented 2= fully implemented
	RC9: Summarise information and confirm client decisions	Provide summary of information exchanged and establish a clear confirmation of decisions made and commitments entered into	0= not implemented (does not summarise info and confirm decisions) 1= partially implemented (provides summary of info but does not confirm decisions) 2= fully implemented (summarises info and confirms decisions)
General aspects of the interaction (R) focusing on delivery of the intervention (D)	RD1: Tailor interactions appropriately	Use relevant information from the client to tailor the behavioural support provided/ flexible adaptation that takes into account individual patient needs	0= not implemented 1= partially implemented 2= fully implemented
	RD2: Emphasise client choice	Emphasise client choice within the bounds of evidence based practice	0= not implemented 1= partially implemented 2= fully implemented
Total score for quality scale

## Sheet: Post-quit_1
Fidelity Index (Smokeless Tobacco cessation)
Site ID
Client ID
Observer ID
Date on which session was recorded
Duration of the session (minutes)
Domain of behaviour	Behaviour Change Technique	Item (Ingredient of BISCA)	Anchored scale	Score	Comments
FOCUS ON SPECIFIC BEHAVIOUR (Adress motivation, Maximise self-regulation)
Specific focus on behaviour (B) and addressing motivation (M)	1.9: Commitment- Ask the person to affirm or reaffirm commitment to change behaviour (BM2) 2.2: Feedback on behaviour**	21. Determine client's abstinence status	0= not implemented 1= partially implemented (confirms clients abstinence status verbally/looking at the calendar without ensuring that the client still understands the importance of abrupt cessation or in case of relapse, does not reassure that it is normal) 2= fully implemented (confirms clients abstinence status verbally/looking at the calendar and ensures that the client still understands the …
Reward and threat (10)	10.3- non specific reward	22. Setting rewards/incentives? (Slide 16)	0= not implemented 1= partially implemented (encourages client to plan on rewarding self in future on achieving a goal they set e.g. quit on the agreed date or offers client the booklet to take home to reinforce/remind the messages in this session) 2= fully implemented (encourages client to plan on rewarding self in future on achieving a goal they set e.g. quit on the agreed date USING THE CARD 1…
Specific focus on behaviour (B) and maximising self-regulatory capacity/skills (S)	RI4: Assess withdrawal symptoms 1.4: Action planning (BS2)	23. Discuss withdrawal symptoms	0= not implemented 1= partially implemented (does not disucss withdrawal symptoms (in those quit) or elicits any difficult situations experienced by the client and methods they used to cope (in those relapsed or failed to quit) without eliciting if these methods failed in the past and suggesting/encouraging the client to think of alternative strategies of coping) 2= fully implemented (disucsses w…
Total score for the Adherence Scale
ADJUVANT ACTIVITIES for NRT (these are included in BCTs listed in activities 12 (slide 10) and 17 (slide 13)
Promote adjuvant activities (A)	A4: Ask about experiences of stop smoking medication that the smoker is using	Assess usage, side effects and benefits experienced of medication(s) that the smoker is currently using Part of activity #23 (which guides the advisor to revisit slide 13)	0= not implemented (does not discuss medication) 1= partially implemented (assess medication usage and side effects but not benefits OR assess medication usage and benefits but not side effects OR assess beneifts and side effects but not usage) 2= fully implemented (assess medication usage, benefits and side effects) (explains the treatment programme and emphasises the importance of using it corr…

## Sheet: Post-quit_2
Fidelity Index (Smokeless Tobacco cessation)
Site ID
Client ID
Observer ID
Date on which session was recorded
Duration of the session (minutes)
Domain of behaviour	Behaviour Change Technique	Item (Ingredient of BISCA)	Anchored scale	Score	Comments
FOCUS ON SPECIFIC BEHAVIOUR (Adress motivation, Maximise self-regulation)
Specific focus on behaviour (B) and addressing motivation (M)	1.9: Commitment- Ask the person to affirm or reaffirm commitment to change behaviour (BM2) 2.2: Feedback on behaviour**	21. Determine client's abstinence status	0= not implemented 1= partially implemented (confirms clients abstinence status verbally/looking at the calendar without ensuring that the client still understands the importance of abrupt cessation or in case of relapse, does not reassure that it is normal) 2= fully implemented (confirms clients abstinence status verbally/looking at the calendar and ensures that the client still understands the …
Reward and threat (10)	10.3- non specific reward	22. Setting rewards/incentives? (Slide 16)	0= not implemented 1= partially implemented (encourages client to plan on rewarding self in future on achieving a goal they set e.g. quit on the agreed date or offers client the booklet to take home to reinforce/remind the messages in this session) 2= fully implemented (encourages client to plan on rewarding self in future on achieving a goal they set e.g. quit on the agreed date USING THE CARD 1…
Specific focus on behaviour (B) and maximising self-regulatory capacity/skills (S)	RI4: Assess withdrawal symptoms 1.4: Action planning (BS2)	23. Discuss withdrawal symptoms	0= not implemented 1= partially implemented (does not disucss withdrawal symptoms (in those quit) or elicits any difficult situations experienced by the client and methods they used to cope (in those relapsed or failed to quit) without eliciting if these methods failed in the past and suggesting/encouraging the client to think of alternative strategies of coping) 2= fully implemented (disucsses w…
Total score for the Adherence Scale
ADJUVANT ACTIVITIES for NRT (these are included in BCTs listed in activities 12 (slide 10) and 17 (slide 13)
Promote adjuvant activities (A)	A4: Ask about experiences of stop smoking medication that the smoker is using	Assess usage, side effects and benefits experienced of medication(s) that the smoker is currently using Part of activity #23 (which guides the advisor to revisit slide 13)	0= not implemented (does not discuss medication) 1= partially implemented (assess medication usage and side effects but not benefits OR assess medication usage and benefits but not side effects OR assess beneifts and side effects but not usage) 2= fully implemented (assess medication usage, benefits and side effects) (explains the treatment programme and emphasises the importance of using it corr…

## Sheet: Post-quit_3
Fidelity Index (Smokeless Tobacco cessation)
Site ID
Client ID
Observer ID
Date on which session was recorded
Duration of the session (minutes)
Domain of behaviour	Behaviour Change Technique	Item (Ingredient of BISCA)	Anchored scale	Score	Comments
FOCUS ON SPECIFIC BEHAVIOUR (Adress motivation, Maximise self-regulation)
Specific focus on behaviour (B) and addressing motivation (M)	1.9: Commitment- Ask the person to affirm or reaffirm commitment to change behaviour (BM2) 2.2: Feedback on behaviour**	21. Determine client's abstinence status	0= not implemented 1= partially implemented (confirms clients abstinence status verbally/looking at the calendar without ensuring that the client still understands the importance of abrupt cessation or in case of relapse, does not reassure that it is normal) 2= fully implemented (confirms clients abstinence status verbally/looking at the calendar and ensures that the client still understands the …
Reward and threat (10)	10.3- non specific reward	22. Setting rewards/incentives? (Slide 16)	0= not implemented 1= partially implemented (encourages client to plan on rewarding self in future on achieving a goal they set e.g. quit on the agreed date or offers client the booklet to take home to reinforce/remind the messages in this session) 2= fully implemented (encourages client to plan on rewarding self in future on achieving a goal they set e.g. quit on the agreed date USING THE CARD 1…
Specific focus on behaviour (B) and maximising self-regulatory capacity/skills (S)	RI4: Assess withdrawal symptoms 1.4: Action planning (BS2)	23. Discuss withdrawal symptoms	0= not implemented 1= partially implemented (does not disucss withdrawal symptoms (in those quit) or elicits any difficult situations experienced by the client and methods they used to cope (in those relapsed or failed to quit) without eliciting if these methods failed in the past and suggesting/encouraging the client to think of alternative strategies of coping) 2= fully implemented (disucsses w…
Total score for the Adherence Scale
ADJUVANT ACTIVITIES for NRT (these are included in BCTs listed in activities 12 (slide 10) and 17 (slide 13)
Promote adjuvant activities (A)	A4: Ask about experiences of stop smoking medication that the smoker is using	Assess usage, side effects and benefits experienced of medication(s) that the smoker is currently using Part of activity #23 (which guides the advisor to revisit slide 13)	0= not implemented (does not discuss medication) 1= partially implemented (assess medication usage and side effects but not benefits OR assess medication usage and benefits but not side effects OR assess beneifts and side effects but not usage) 2= fully implemented (assess medication usage, benefits and side effects) (explains the treatment programme and emphasises the importance of using it corr…

## Sheet: Post-quit_4
Fidelity Index (Smokeless Tobacco cessation)
Site ID
Client ID
Observer ID
Date on which session was recorded
Duration of the session (minutes)
Domain of behaviour	Behaviour Change Technique	Item (Ingredient of BISCA)	Anchored scale	Score	Comments
FOCUS ON SPECIFIC BEHAVIOUR (Adress motivation, Maximise self-regulation)
Specific focus on behaviour (B) and addressing motivation (M)	1.9: Commitment- Ask the person to affirm or reaffirm commitment to change behaviour (BM2) 2.2: Feedback on behaviour**	21. Determine client's abstinence status	0= not implemented 1= partially implemented (confirms clients abstinence status verbally/looking at the calendar without ensuring that the client still understands the importance of abrupt cessation or in case of relapse, does not reassure that it is normal) 2= fully implemented (confirms clients abstinence status verbally/looking at the calendar and ensures that the client still understands the …
Reward and threat (10)	10.3- non specific reward	22. Setting rewards/incentives? (Slide 16)	0= not implemented 1= partially implemented (encourages client to plan on rewarding self in future on achieving a goal they set e.g. quit on the agreed date or offers client the booklet to take home to reinforce/remind the messages in this session) 2= fully implemented (encourages client to plan on rewarding self in future on achieving a goal they set e.g. quit on the agreed date USING THE CARD 1…
Specific focus on behaviour (B) and maximising self-regulatory capacity/skills (S)	RI4: Assess withdrawal symptoms 1.4: Action planning (BS2)	23. Discuss withdrawal symptoms	0= not implemented 1= partially implemented (does not disucss withdrawal symptoms (in those quit) or elicits any difficult situations experienced by the client and methods they used to cope (in those relapsed or failed to quit) without eliciting if these methods failed in the past and suggesting/encouraging the client to think of alternative strategies of coping) 2= fully implemented (disucsses w…
Total score for the Adherence Scale
ADJUVANT ACTIVITIES for NRT (these are included in BCTs listed in activities 12 (slide 10) and 17 (slide 13)
Promote adjuvant activities (A)	A4: Ask about experiences of stop smoking medication that the smoker is using	Assess usage, side effects and benefits experienced of medication(s) that the smoker is currently using Part of activity #23 (which guides the advisor to revisit slide 13)	0= not implemented (does not discuss medication) 1= partially implemented (assess medication usage and side effects but not benefits OR assess medication usage and benefits but not side effects OR assess beneifts and side effects but not usage) 2= fully implemented (assess medication usage, benefits and side effects) (explains the treatment programme and emphasises the importance of using it corr…

## Sheet: Post-quit_5
Fidelity Index (Smokeless Tobacco cessation)
Site ID
Client ID
Observer ID
Date on which session was recorded
Duration of the session (minutes)
Domain of behaviour	Behaviour Change Technique	Item (Ingredient of BISCA)	Anchored scale	Score	Comments
FOCUS ON SPECIFIC BEHAVIOUR (Adress motivation, Maximise self-regulation)
Specific focus on behaviour (B) and addressing motivation (M)	1.9: Commitment- Ask the person to affirm or reaffirm commitment to change behaviour (BM2) 2.2: Feedback on behaviour**	21. Determine client's abstinence status	0= not implemented 1= partially implemented (confirms clients abstinence status verbally/looking at the calendar without ensuring that the client still understands the importance of abrupt cessation or in case of relapse, does not reassure that it is normal) 2= fully implemented (confirms clients abstinence status verbally/looking at the calendar and ensures that the client still understands the …
Reward and threat (10)	10.3- non specific reward	22. Setting rewards/incentives? (Slide 16)	0= not implemented 1= partially implemented (encourages client to plan on rewarding self in future on achieving a goal they set e.g. quit on the agreed date or offers client the booklet to take home to reinforce/remind the messages in this session) 2= fully implemented (encourages client to plan on rewarding self in future on achieving a goal they set e.g. quit on the agreed date USING THE CARD 1…
Specific focus on behaviour (B) and maximising self-regulatory capacity/skills (S)	RI4: Assess withdrawal symptoms 1.4: Action planning (BS2)	23. Discuss withdrawal symptoms	0= not implemented 1= partially implemented (does not disucss withdrawal symptoms (in those quit) or elicits any difficult situations experienced by the client and methods they used to cope (in those relapsed or failed to quit) without eliciting if these methods failed in the past and suggesting/encouraging the client to think of alternative strategies of coping) 2= fully implemented (disucsses w…
Total score for the Adherence Scale
ADJUVANT ACTIVITIES for NRT (these are included in BCTs listed in activities 12 (slide 10) and 17 (slide 13)
Promote adjuvant activities (A)	A4: Ask about experiences of stop smoking medication that the smoker is using	Assess usage, side effects and benefits experienced of medication(s) that the smoker is currently using Part of activity #23 (which guides the advisor to revisit slide 13)	0= not implemented (does not discuss medication) 1= partially implemented (assess medication usage and side effects but not benefits OR assess medication usage and benefits but not side effects OR assess beneifts and side effects but not usage) 2= fully implemented (assess medication usage, benefits and side effects) (explains the treatment programme and emphasises the importance of using it corr…

## Sheet: Post-quit_6
Fidelity Index (Smokeless Tobacco cessation)
Site ID
Client ID
Observer ID
Date on which session was recorded
Duration of the session (minutes)
Domain of behaviour	Behaviour Change Technique	Item (Ingredient of BISCA)	Anchored scale	Score	Comments
FOCUS ON SPECIFIC BEHAVIOUR (Adress motivation, Maximise self-regulation)
Specific focus on behaviour (B) and addressing motivation (M)	1.9: Commitment- Ask the person to affirm or reaffirm commitment to change behaviour (BM2) 2.2: Feedback on behaviour**	21. Determine client's abstinence status	0= not implemented 1= partially implemented (confirms clients abstinence status verbally/looking at the calendar without ensuring that the client still understands the importance of abrupt cessation or in case of relapse, does not reassure that it is normal) 2= fully implemented (confirms clients abstinence status verbally/looking at the calendar and ensures that the client still understands the …
Reward and threat (10)	10.3- non specific reward	22. Setting rewards/incentives? (Slide 16)	0= not implemented 1= partially implemented (encourages client to plan on rewarding self in future on achieving a goal they set e.g. quit on the agreed date or offers client the booklet to take home to reinforce/remind the messages in this session) 2= fully implemented (encourages client to plan on rewarding self in future on achieving a goal they set e.g. quit on the agreed date USING THE CARD 1…
Specific focus on behaviour (B) and maximising self-regulatory capacity/skills (S)	RI4: Assess withdrawal symptoms 1.4: Action planning (BS2)	23. Discuss withdrawal symptoms	0= not implemented 1= partially implemented (does not disucss withdrawal symptoms (in those quit) or elicits any difficult situations experienced by the client and methods they used to cope (in those relapsed or failed to quit) without eliciting if these methods failed in the past and suggesting/encouraging the client to think of alternative strategies of coping) 2= fully implemented (disucsses w…
Total score for the Adherence Scale
ADJUVANT ACTIVITIES for NRT (these are included in BCTs listed in activities 12 (slide 10) and 17 (slide 13)
Promote adjuvant activities (A)	A4: Ask about experiences of stop smoking medication that the smoker is using	Assess usage, side effects and benefits experienced of medication(s) that the smoker is currently using Part of activity #23 (which guides the advisor to revisit slide 13)	0= not implemented (does not discuss medication) 1= partially implemented (assess medication usage and side effects but not benefits OR assess medication usage and benefits but not side effects OR assess beneifts and side effects but not usage) 2= fully implemented (assess medication usage, benefits and side effects) (explains the treatment programme and emphasises the importance of using it corr…

## Sheet: Post-quit_interaction
INTERPERSONAL ASPECTS OF INTERACTION
General aspects of interaction (R) focusing on general communication (C)	RC1: Build General Rapport	Establish a positive , friendly and professional relationship with the client and foster a sense that the client’s experiences are understood	0= not implemented (does not make any effort to build rapport with the client) 1= partially implemented 2= fully implemented (makes all efforts to build rapport with the client)
	RC10: Provide reassurance	Give general reassurance to the client that his/her experiences are normal and time limited, and provide positive expectations of success based on experience with other SLT users in the same situation	0= not implemented (does not provide any reassurance) 1= partially implemented (listens and answers in ‘Yes’ and ‘No’ but does not give any positive advice) 2= fully implemented (gives positive advice)
	RC2: Elicit and answer questions	Prompt questions from the client and answer clearly and accurately	0= not implemented 1= partially implemented 2= fully implemented
	RC7: Use reflective listening	Adopt a style of interaction that involves listening carefully to the client and where appropriate reflecting back to the client key elements of ehat s/he is saying	0= not implemented 1= partially implemented 2= fully implemented
	RC9: Summarise information and confirm client decisions	Provide summary of information exchanged and establish a clear confirmation of decisions made and commitments entered into	0= not implemented (does not summarise info and confirm decisions) 1= partially implemented (provides summary of info but does not confirm decisions) 2= fully implemented (summarises info and confirms decisions)
General aspects of the interaction (R) focusing on delivery of the intervention (D)	RD1: Tailor interactions appropriately	Use relevant information from the client to tailor the behavioural support provided/ flexible adaptation that takes into account individual patient needs	0= not implemented 1= partially implemented 2= fully implemented
	RD2: Emphasise client choice	Emphasise client choice within the bounds of evidence based practice	0= not implemented 1= partially implemented 2= fully implemented
Total score for quality scale
